# Supplementary material for: Comparative Evaluation of the Ileum Microbiota Composition in Piglets at Different Growth Stages
Source: Front Microbiol. 2021 Dec 1;12:765691. doi: 10.3389/fmicb.2021.765691 (PMC8672721; doi:10.3389/fmicb.2021.765691)
Supplement: Supplementary file 1 [file Table_1.XLSX]

## Sheet: sheet1
Supplementary Table 1 The feed formulation of piglets at different developmental stages
		1 d (sow)				28 d			70 d
		Pregnancy	Lactation
Ingredients	Corn (%)	55.03	65.03		Corn (%)	61.0577		Corn	64.74
	Wheat bran ber (%)	27.0831	0		Extruded soybean (%)	10		Extruded soybean	15
	Soybean meal (%)	4	24.5834		Soybean meal (%)	13		Soybean meal	13.62
	Extruded soybean (%)	7.6463	3.8137		Whey powder (low protein) (%)	8		Dicalcium Phosphate	2.09
	Fish meal (%)	0	0.132		Fish meal (imported) (%)	2		Stone powder	0.35
	Soybean oil (%)	0.5	0.5		Lysine Hydrochloride (98/78%) (%)	0.6		Sodium chloride	0.67
	Stone powder (%)	1.6958	1.2019		Methionine (98%) (%)	0.25		Lysine Hydrochloride（98/78%）	0.58
	Dicalcium Phosphate (%)	1.3245	1.6988		Threonine (98%) (%)	0.24		Methionine（98%）	0.22
	Sodium chloride (%)	0.3264	0.4556		Tryptophan (98%) (%)	0.12		Threonine（98%）	0.24
	Lysine Hydrochloride (98/78%) (%)	0.1839	0.2473		Choline Chloride (50%) (%)	0.1		Tryptophan（98%）	0.1
	Methionine (98%) (%)	0.0294	0.0599		Stone powder (%)	0.5		Choline Chloride（60%）	0.09
	Threonine (98%)	0.0745	0.1467		Dicalcium Phosphate (%)	1.25		Acidifier	0.3
	Tryptophan (98%) (%)	0.006	0.0306		Sodium chloride (%)	0.59		Premix for nursery pigs	2
	Choline Chloride (60%) (%)	0.1	0.1		Acidifier (%)	0.3		total (%)	100
	Premix for pregnant sows (%)	2	0		Premix for nursery pigs (%)	2
	Premix for lactating sows (%)	0	2		total (%)	100.008
	total (%)	99.9999	99.9999
Nutrient content	Dry matter (%)	87.178	87.2335		Dry matter (%)	87.6712		Dry matter (%)	87.1392
	Moisture (%)	12.822	12.7665		Moisture (%)	12.3288		Moisture (%)	12.8608
	Crude protein (%)	13.19	17.46		Crude protein (%)	16.9		Crude protein (%)	17
	Crude fat (%)	4.89	3.72		Crude fiber (%)	2		Crude fiber (%)	2.32
	Crude ash (%)	0.32	0.47		Calcium (%)	0.7		Calcium (%)	0.7
	Crude fiber (%)	3.85	2.49		Total phosphorus (%)	0.64		Total phosphorus (%)	0.67
	Neutral detergent fiber (%)	17.52	9.83		Net energy (growing pigs) (MJ/kg)	10.5		Apparent digestible phosphorus (%)	0.35
	Calcium (%)	1	0.93		SIDLys (%)	1.2		Sodium (%)	0.28
	Apparent digestible phosphorus (%)	0.29	0.32		SIDMet (%)	0.51		Digestive energy (growing pigs) (MJ/kg)	3398
	Sodium (%)	0.16	0.2		SIDM+C (%)	0.667		SIDLys (%)	1
	Digestive energy (sow) (kcal/kg)	2995	3293		SIDTrp (%)	0.2		SIDMet (%)	0.399
	SID Lys (%)	0.6	1					SIDM+C (%)	0.7
	SID Met (%)	0.21	0.308					SIDTrp (%)	0.2
	SID Trp (%)	0.126	0.2
