# Supplementary material for: Comparative Evaluation of the Ileum Microbiota Composition in Piglets at Different Growth Stages
Source: Front Microbiol. 2021 Dec 1;12:765691. doi: 10.3389/fmicb.2021.765691 (PMC8672721; doi:10.3389/fmicb.2021.765691)
Supplement: Supplementary file 2 [file Table_2.XLSX]

## Sheet: Sheet1
Supplementary Table 2 The initial and final weight of each piglet
Samples	Initial wight (kg)	Final weight (kg)
JFW_1d_1	1.55	1.55
JFW_1d_2	1.45	1.45
JFW_1d_3	1.25	1.25
JFW_28d_1	1.65	7.25
JFW_28d_2	1.65	6.55
JFW_28d_3	1.6	6.85
JFW_70d_1	1.6	30.1
JFW_70d_2	1.8	30.7
JFW_70d_3	1.3	28.35
MS_1d_1	1.3	1.3
MS_1d_2	1.5	1.5
MS_1d_3	0.85	0.85
MS_28d_1	1.25	5.85
MS_28d_2	1.4	4.7
MS_28d_3	1.35	5.35
MS_70d_1	1.35	17.55
MS_70d_2	1.05	19.05
MS_70d_3	1	19.15
