# Supplementary material for: Comparative Evaluation of the Ileum Microbiota Composition in Piglets at Different Growth Stages
Source: Front Microbiol. 2021 Dec 1;12:765691. doi: 10.3389/fmicb.2021.765691 (PMC8672721; doi:10.3389/fmicb.2021.765691)
Supplement: Supplementary file 3 [file Table_3.XLSX]

## Sheet: Sheet1
Supplementary Table 3 The information of sequences identified in ileum samples during pig development
Sample\Info	Seq_num	Base_num	Mean_length	Min_length	Max_length	OTUs
JFW_1d_1	36505	16116860	441.497	269	484	73
JFW_1d_2	48808	21593491	442.417	241	535	218
JFW_1d_3	42432	18895379	445.31	273	561	197
JFW_28d_1	71847	32019877	445.668	269	543	203
JFW_28d_2	42921	18836306	438.86	280	451	103
JFW_28d_3	62400	27892917	447.002	269	535	150
JFW_70d_1	59542	26421394	443.744	279	479	280
JFW_70d_2	33837	15037105	444.398	367	487	333
JFW_70d_3	58782	26202479	445.757	386	451	274
MS_1d_1	33819	14821987	438.274	296	530	97
MS_1d_2	32195	14164800	439.969	269	535	120
MS_1d_3	54319	23173129	426.612	285	474	68
MS_28d_1	52265	22600978	432.43	280	486	159
MS_28d_2	69403	30890096	445.083	281	477	72
MS_28d_3	70420	31386844	445.709	281	475	53
MS_70d_1	52706	23611032	447.976	280	506	36
MS_70d_2	50230	22499882	447.937	280	451	33
MS_70d_3	66327	29712495	447.97	280	451	40
